# Supplementary material for: Molten Salt Synthesis of Intermetallic Compound TiNi Nanopowder Passivated by TiOx Shell Prepared from NiTiO3 for Catalytic Hydrogenation
Source: Materials (Basel). 2022 Nov 30;15(23):8536. doi: 10.3390/ma15238536 (PMC9736321; doi:10.3390/ma15238536)
Supplement: Supplementary file 1 [file materials-15-08536-s001.zip]

Archive with 1 entries (1 files):
- materials-2008724-supplementary.pdf
